# Supplementary material for: Ultra Deep Sequencing of Listeria monocytogenes sRNA Transcriptome Revealed New Antisense RNAs
Source: PLoS One. 2014 Feb 3;9(2):e83979. doi: 10.1371/journal.pone.0083979 (PMC3911899; doi:10.1371/journal.pone.0083979)
Supplement: Table S1 — List of previously identified sRNAs. (XLS) [file pone.0083979.s001.xls]

## Sheet: Sheet1
name	start	end	strand1	length	reference1,2	orig_type3	type4	recovered1,5	comment
rli71	28964	29061	+	97	Mraheil et al	sRNA	TSS	+
rli22	31997	32107	+	110	Toledo-Arana et al	sRNA	TSS	+
anti0043	48074	49306	+	1232	Wurtzel et al	asRNA		+
anti0043	48500	48637	-	137	Mraheil et al	asRNA		+
rli115	77597	77863	+	266	Wurtzel et al	sRNA	Operon	+
SAM01	137099	137205	+	106	Mraheil et al	Riboswitch	TSS/Riboswitch	+
rli116	143795	144000	+	205	Wurtzel et al	sRNA		+
rli117	145571	145841	+	270	Wurtzel et al	sRNA		+
anti0172_rli23	172072	172458	-	386	Wurtzel et al	asRNA		+	“=rli23”
rli23	172171	172268	+	97	Toledo-Arana et al	sRNA		+
rli118	199775	199884	+	109	Wurtzel et al	sRNA	ATSS	+
rli72	200410	200519	+	109	Mraheil et al	sRNA	TSS	+
rli73	200939	201217	+	278	Mraheil et al	sRNA	ATSS	+
rli51	207589	207714	+	125	Mraheil et al	sRNA	TSS	+
rli74	209321	209453	+	132	Mraheil et al	sRNA	ATSS	+
rli119	215458	215587	-	129	Wurtzel et al	sRNA	TSS	+
rli120	226546	226640	+	94	Wurtzel et al	sRNA	Operon	+
LhrC-1	231866	232004	+	138	Christiansen et al	sRNA		+
LhrC-2	232053	232207	+	154	Christiansen et al	sRNA		+
LhrC-3	232288	232401	+	113	Christiansen et al	sRNA		+
LhrC-4	232459	232605	+	146	Christiansen et al	sRNA		+
T-box01	258552	258802	+	250	Mraheil et al	Riboswitch	TSS/Riboswitch	+
L10	266236	266368	+	132	Mraheil et al	Riboswitch	TSS/Riboswitch	+
rli24	271014	271201	+	187	Toledo-Arana et al	sRNA	TSS	+
SAM02	309210	309408	-	198	Mraheil et al	Riboswitch	TSS/Riboswitch	+
rli146	318784	318933	+	149	Wurtzel et al	sRNA		+
rli75	321290	321363	+	73	Mraheil et al	sRNA		-
TPP1	340078	340255	+	177	Mraheil et al	Riboswitch	TSS/Riboswitch	+
rli76	344675	344772	-	97	Mraheil et al	sRNA	ATSS	+
anti0330_rli25	356890	357705	+	815	Wurtzel et al	asRNA		+	“=rli25”
rli25	357516	357618	-	102	Toledo-Arana et al	sRNA		+
rli26	388392	388707	-	315	Toledo-Arana et al	sRNA		+
anti0387	411992	412363	-	371	Wurtzel et al	asRNA		+
rli27	434817	434947	+	130	Toledo-Arana et al	sRNA	-	+
anti0421	441622	442872	+	1250	Wurtzel et al	asRNA		+
anti0424	444031	444888	+	857	Wurtzel et al	lasRNA		-
rli77	454095	454227	+	132	Mraheil et al	sRNA	TSS	+
anti0441	470122	472158	+	2036	Wurtzel et al	asRNA		+
rli121	495786	496381	+	595	Wurtzel et al	sRNA		+
anti0469	506019	506103	-	84	Mraheil et al	asRNA		+
anti0470	506368	506997	-	629	Wurtzel et al	asRNA		+
rli28_TOL_29_rli29	507021	507643	-	622	Toledo-Arana et al	sRNA		+	rli78;rli28;rli29 are on same locus
rli29	507418	507632	-	214	Toledo-Arana et al	sRNA		+	rli78;rli28;rli29 are on same locus
rli78	507066	507473	+	407	Mraheil et al	sRNA		+	rli78;rli28;rli29 are on same locus
rliA	513584	513807	+	223	Mandin et al	sRNA		-
rli65	531146	531281	+	135	Mraheil et al	sRNA	ATSS	+
anti0506_rli30	540421	541467	-	1046	Wurtzel et al	asRNA		+	“=rli30”
rli30	540670	540785	-	115	Toledo-Arana et al	sRNA		+
rliB	544238	544716	+	478	Mandin et al	sRNA		+
rli52	552313	552418	-	105	Mraheil et al	sRNA	TSS	+
rli31	597806	597949	+	143	Toledo-Arana et al	sRNA	TSS	+
rli32	600602	600751	-	149	Toledo-Arana et al	sRNA		+
anti0570	607372	608199	-	827	Wurtzel et al	asRNA		+
anti0571	608184	608480	+	296	Wurtzel et al	asRNA		+
Purine01	610929	611100	-	171	Mraheil et al	Riboswitch	TSS/Riboswitch	+
SAM03	637762	637942	-	180	Mraheil et al	Riboswitch	TSS/Riboswitch	+
anti0605	643891	645231	+	1340	Wurtzel et al	lasRNA		+
anti0647-1	689541	689825	-	284	Mraheil et al	asRNA		+	one locus
anti0647-2	689541	689825	-	284	Mraheil et al	asRNA		+	one locus
anti0647-2_MRA_anti0647-1	689600	689865	+	265	Mraheil et al	asRNA		+	one locus
anti0648-1	689932	689996	-	64	Mraheil et al	asRNA		+	one locus
anti0648-2	690044	690350	-	306	Mraheil et al	asRNA		+	one locus
rli79	696818	696880	+	62	Mraheil et al	sRNA	Operon	+
anti0667	704452	705387	-	935	Wurtzel et al	asRNA		+
anti0671	707612	708220	-	608	Wurtzel et al	asRNA		+
rli33-1	708309	708494	+	185	Toledo-Arana et al	sRNA		+
rli33	708309	708891	+	582	Toledo-Arana et al	sRNA		+
anti0675-677	712208	712480	-	272	Wurtzel et al	lasRNA		+
glms	756425	756482	+	57	Mraheil et al	Riboswitch	TSS/Riboswitch	+
rli80	787038	787317	+	279	Mraheil et al	sRNA	TSS	+
rli34	802948	803031	-	83	Toledo-Arana et al	sRNA		-
anti0796	823682	823884	+	202	Mraheil et al	asRNA		+	very low transcription
Lysine	826431	826710	-	279	Mraheil et al	Riboswitch	TSS/Riboswitch	+
anti0799	826752	827513	+	761	Wurtzel et al	asRNA		+
anti0811	838751	839452	-	701	Wurtzel et al	asRNA		+
anti0828_rli35	854745	855581	-	836	Wurtzel et al	asRNA		+	“=rli235”
rli35	855393	855495	-	102	Toledo-Arana et al	sRNA		+
rli36	859412	859527	-	115	Toledo-Arana et al	sRNA		+
rli123	862938	863241	+	303	Wurtzel et al	sRNA		-
SAM04	882758	882925	+	167	Mraheil et al	Riboswitch	TSS/Riboswitch	+
rli81	905683	905860	+	177	Mraheil et al	sRNA	TSS	+
rli37	907526	907832	+	306	Toledo-Arana et al	sRNA		+
rli82	910875	910944	-	69	Mraheil et al	sRNA	TSS	+
anti0887	926229	926507	-	278	Wurtzel et al	asRNA		-
rli83	926922	927039	+	117	Mraheil et al	sRNA	Operon	+
rli53	955824	956029	+	205	Mraheil et al	sRNA	TSS	+
anti0943	979023	979137	+	114	Wurtzel et al	asRNA		+
anti0945	981201	981315	+	114	Wurtzel et al	asRNA		+
anti0946	981423	981635	+	212	Wurtzel et al	asRNA		+
LhrC-5	981620	981732	+	112	Christiansen et al	sRNA		+
anti0968	999722	1000516	-	794	Wurtzel et al	asRNA		+
anti0977	1007669	1008879	+	1210	Wurtzel et al	lasRNA		+
anti0977	1008851	1008902	+	51	Mraheil et al	asRNA		+
yybP-ykoY	1021442	1021618	+	176	Mraheil et al	Riboswitch	TSS/Riboswitch	+
anti1023	1051695	1052354	-	659	Wurtzel et al	asRNA		-
rli124	1057361	1057621	-	260	Wurtzel et al	sRNA		+
rli84	1093855	1093954	+	99	Mraheil et al	sRNA	TSS	+
anti1079	1110769	1113627	-	2858	Wurtzel et al	asRNA		+
anti1096	1129945	1131501	-	1556	Wurtzel et al	asRNA		+
rli38	1152549	1152917	+	368	Toledo-Arana et al	sRNA		+	expand to 1152549-1152900
rliC	1154309	1154674	+	365	Mandin et al	sRNA	-	-
rli125	1154319	1154671	-	352	Wurtzel et al	sRNA		+
rli85	1154617	1154762	-	145	Mraheil et al	sRNA		+
rli126	1159877	1160115	+	238	Wurtzel et al	sRNA	Operon	+
rli39	1179807	1179993	+	186	Toledo-Arana et al	sRNA		+
rliH	1180826	1181254	+	428	Mandin et al	sRNA		-
rli55	1198094	1198610	+	516	Mraheil et al	sRNA		+
rli56	1199848	1199937	+	89	Mraheil et al	sRNA	TSS	+
anti1188	1213636	1215087	-	1451	Wurtzel et al	asRNA		+
T-box02	1240764	1241019	+	255	Mraheil et al	Riboswitch	TSS/Riboswitch	+
anti1236	1263187	1263681	+	494	Wurtzel et al	asRNA		+
rli86	1272592	1272662	+	70	Mraheil et al	sRNA		+
rli40	1275547	1275810	-	263	Toledo-Arana et al	sRNA		+
rli41	1276706	1277207	-	501	Toledo-Arana et al	sRNA	TSS	+
anti1255	1279721	1281205	+	1484	Wurtzel et al	asRNA		+
rli87	1301269	1301551	+	282	Mraheil et al	sRNA	ATSS	+
anti1278	1302474	1303013	-	539	Wurtzel et al	asRNA		-
anti1279	1303027	1304436	-	1409	Wurtzel et al	asRNA		-
anti1284	1307009	1307605	+	596	Wurtzel et al	asRNA		+
rli88	1320429	1320509	+	80	Mraheil et al	sRNA	ATSS	+
rliD	1359202	1359529	-	327	Toledo-Arana et al	sRNA		-
sbrA	1399363	1399656	+	293	Nielsen et al	sRNA		+	sbrA;rli42;rli89 are on same locus
rli42	1399445	1399617	-	172	Toledo-Arana et al	sRNA		+	sbrA;rli42;rli89 are on same locus
rli89	1399490	1399656	+	166	Mraheil et al	sRNA		+	sbrA;rli42;rli89 are on same locus
anti1399	1426766	1428328	-	1562	Wurtzel et al	asRNA		-
TPP	1461102	1461291	-	189	Mraheil et al	Riboswitch	TSS/Riboswitch	+
rli127	1473701	1473829	-	128	Wurtzel et al	sRNA	TSS; Long UTR	+
anti1457	1490369	1490461	+	92	Mraheil et al	asRNA	-	-
T-box03	1494067	1494286	-	219	Mraheil et al	Riboswitch	TSS/Riboswitch	+
anti1461	1495221	1495850	-	629	Wurtzel et al	asRNA		+
anti1479	1513590	1513639	+	49	Mraheil et al	asRNA	-	-
rli90	1527932	1528048	-	116	Mraheil et al	sRNA	TSS / ATSS	+
T-box04	1535161	1535409	-	248	Mraheil et al	Riboswitch	TSS/Riboswitch	+
ssrS	1546330	1546537	-	207		sRNA		+
T-box05	1553943	1554209	-	266	Mraheil et al	Riboswitch	TSS/Riboswitch	+
rli91	1575830	1575995	-	165	Mraheil et al	sRNA	TSS / ATSS	+
L21	1577076	1577162	-	86	Mraheil et al	Riboswitch	TSS/Riboswitch	+
rliE	1584586	1584808	+	222	Toledo-Arana et al	sRNA		-
T-box06	1588879	1589139	-	260	Mraheil et al	Riboswitch	TSS/Riboswitch	+
T-box07	1597192	1597455	-	263	Mraheil et al	Riboswitch	TSS/Riboswitch	+
rli129	1613300	1613451	-	151	Wurtzel et al	sRNA	TSS; Long UTR	+
rli92	1638942	1639091	+	149	Mraheil et al	sRNA	TSS	+
rli58	1639909	1640182	-	273	Mraheil et al	sRNA		+	maybe shorter until 1640062/73
rli93	1641179	1641239	+	60	Mraheil et al	sRNA		+
T-box08	1642569	1642828	-	259	Mraheil et al	Riboswitch	TSS/Riboswitch	+
T-box09	1676622	1676916	-	294	Mraheil et al	Riboswitch	TSS/Riboswitch	+	Very Long UTR, double TSS
rli59	1702295	1702543	-	248	Mraheil et al	sRNA	TSS / ATSS	+
anti1655	1704618	1705181	+	563	Wurtzel et al	asRNA		+
T-box10	1711308	1711555	-	247	Mraheil et al	Riboswitch	TSS/Riboswitch	+
SAM05	1716475	1716665	-	190	Mraheil et al	Riboswitch	TSS/Riboswitch	+
anti1670	1724196	1724462	-	266	Wurtzel et al	asRNA		+
anti1670	1724308	1724381	-	73	Mraheil et al	asRNA		+
anti1677	1731955	1732893	-	938	Wurtzel et al	asRNA		+
SAM06	1739418	1739635	-	217	Mraheil et al	Riboswitch	TSS/Riboswitch	+
anti1707	1769479	1769700	-	221	Wurtzel et al	asRNA		+
anti1708	1769720	1770526	+	806	Wurtzel et al	asRNA		+
anti1734	1800256	1804848	+	4592	Wurtzel et al	asRNA		-
anti1749	1819048	1819127	-	79	Mraheil et al	asRNA		+	very low transcription
anti1751	1820133	1821494	+	1361	Wurtzel et al	asRNA		+
anti1758	1829176	1829234	+	58	Mraheil et al	asRNA		+
anti1777	1854077	1854682	+	605	Wurtzel et al	asRNA		+
LhrB	1859870	1860018	-	148	Christiansen et al	sRNA	TSS / ATSS	+
rli43	1861377	1861630	-	253	Toledo-Arana et al	sRNA		+
anti1816	1890951	1891139	-	188	Wurtzel et al	asRNA		+
anti1830	1905952	1906551	-	599	Wurtzel et al	asRNA		+
PyrR01	1917472	1917580	-	108	Mraheil et al	Riboswitch	TSS/Riboswitch	+
PyrR02	1918173	1918271	-	98	Mraheil et al	Riboswitch	TSS/Riboswitch	+
anti1846	1922439	1923809	-	1370	Wurtzel et al	lasRNA		+
Purine02	1958760	1958922	-	162	Mraheil et al	Riboswitch	TSS/Riboswitch	+
rnpB	1961656	1962188	-	532	Toledo-Arana et al	sRNA		+
anti1909	1981774	1982640	-	866	Wurtzel et al	asRNA		+
rli130	2008753	2008871	-	118	Wurtzel et al	sRNA		+
FMN	2020365	2020623	-	258	Mraheil et al	Riboswitch	TSS/Riboswitch	+
rli131	2031272	2031354	-	82	Wurtzel et al	sRNA		+
rli94	2039079	2039395	-	316	Mraheil et al	sRNA		+
rli44	2039087	2039375	+	288	Toledo-Arana et al	sRNA		+
anti1967	2041537	2041655	-	118	Mraheil et al	asRNA		+
anti1974	2047165	2047238	+	73	Mraheil et al	asRNA	-	-
anti1980	2052696	2052833	-	137	Wurtzel et al	asRNA		+
anti1981	2052816	2053301	+	485	Wurtzel et al	asRNA		+
rli60	2054110	2054501	+	391	Mraheil et al	sRNA	TSS	+
T-box11	2099978	2100218	-	240	Mraheil et al	Riboswitch	TSS/Riboswitch	+
rliF	2106073	2106292	-	219	Mandin et al	sRNA		-	has sRNA on + strand
rli95	2106222	2106324	+	102	Mraheil et al	sRNA		+
rli132	2109721	2109972	-	251	Wurtzel et al	sRNA		+
anti2046	2129185	2130078	+	893	Wurtzel et al	asRNA		+	lasRNA anti2045-2048
anti2057	2138904	2139809	+	905	Wurtzel et al	asRNA		+
rli133	2145524	2145648	-	124	Wurtzel et al	sRNA		-
rli134	2151510	2151605	-	95	Wurtzel et al	sRNA		+
rli45	2154757	2154883	+	126	Toledo-Arana et al	sRNA		+	same locus as next
rli46	2154764	2155058	-	294	Toledo-Arana et al	sRNA		+	same locus as previous
anti2092	2172068	2173591	-	1523	Wurtzel et al	asRNA		+
anti2095_rli65	2174488	2175420	+	932	Wurtzel et al	asRNA		+
anti2095	2175053	2175248	+	195	Mraheil et al	asRNA		+
anti2114	2193645	2194412	-	767	Wurtzel et al	asRNA		+
anti2115	2194399	2196339	-	1940	Wurtzel et al	asRNA		+
rli135	2213168	2213213	-	45	Wurtzel et al	sRNA		+
rli47	2226024	2226532	+	508	Toledo-Arana et al	sRNA		+
rli96	2239222	2239295	-	73	Mraheil et al	sRNA	TSS	+
rli61	2275258	2275362	-	104	Mraheil et al	sRNA		+
rli97	2279995	2280111	-	116	Mraheil et al	sRNA	ATSS	+
rli136	2286256	2286586	-	330	Wurtzel et al	sRNA		+
T-box12	2287219	2287483	+	264	Mraheil et al	Riboswitch	TSS/Riboswitch	+
rli137	2293286	2293472	+	186	Wurtzel et al	sRNA		+
anti2224	2314340	2314423	+	83	Mraheil et al	asRNA		+	start at 2314016
rli138	2321818	2322026	+	208	Wurtzel et al	sRNA	TSS; Long UTR	+
rli139	2321818	2321967	-	149	Wurtzel et al	sRNA		-
anti2241	2332888	2333283	+	395	Wurtzel et al	asRNA		-
LhrA	2346166	2346434	-	268	Christiansen et al	sRNA		+
anti2260	2347276	2348151	+	875	Wurtzel et al	asRNA		+	lasRNA anti2259-2264
anti2260	2347506	2347705	+	199	Mraheil et al	asRNA		+
anti2263	2349475	2350320	-	845	Wurtzel et al	asRNA		+
anti2263	2349964	2350025	-	61	Mraheil et al	asRNA		+
anti2270	2360435	2360713	-	278	Wurtzel et al	asRNA		+
anti2270	2360500	2360555	-	55	Mraheil et al	asRNA		+
anti2271	2360820	2360930	+	110	Mraheil et al	asRNA	-	+
rli98	2361255	2361581	+	326	Mraheil et al	sRNA	TSS; Long UTR	+	has downstream of similar to lmo2169
rli48	2361274	2361423	-	149	Toledo-Arana et al	sRNA		+
rli62	2364285	2364497	-	212	Mraheil et al	sRNA	TSS	+
rliG	2386714	2386992	-	278	Mandin et al	sRNA	TSS	+
rli99	2394985	2395236	+	251	Mraheil et al	sRNA		+
rli140	2395032	2395244	-	212	Wurtzel et al	sRNA	Operon	+
anti2325-2327	2397212	2397487	+	275	Wurtzel et al	lasRNA		+
rli141	2399283	2399512	+	229	Wurtzel et al	sRNA		-
rli100	2424801	2424875	-	74	Mraheil et al	sRNA	ATSS	+
rli101	2452913	2452994	-	81	Mraheil et al	sRNA	ATSS	+
rli102	2454489	2454690	+	201	Mraheil et al	sRNA	TSS	+
anti2394	2468111	2468342	+	231	Mraheil et al	asRNA		+
anti2394	2468210	2468392	+	182	Wurtzel et al	asRNA		+
anti2415	2486369	2486419	+	50	Mraheil et al	asRNA		+
anti2418	2489274	2489948	+	674	Wurtzel et al	asRNA		+
SAM07	2491006	2491227	-	221	Mraheil et al	Riboswitch	TSS/Riboswitch	+
anti2428	2497069	2498238	+	1169	Wurtzel et al	asRNA		+
anti2428	2497968	2498018	+	50	Mraheil et al	asRNA		+
rli103	2498270	2498344	-	74	Mraheil et al	sRNA	-	-
rli104	2505181	2505340	-	159	Mraheil et al	sRNA	ATSS	+
ssrA	2509737	2510236	-	499		sRNA		+
rli105	2533473	2533615	-	142	Mraheil et al	sRNA	TSS	+
rli142	2569572	2569681	+	109	Wurtzel et al	sRNA		+
rli143	2584861	2585032	-	171	Wurtzel et al	sRNA		-
rli106	2594561	2594785	-	224	Mraheil et al	sRNA	TSS	+
anti2530	2608022	2608077	+	55	Mraheil et al	asRNA	-	-
rli63	2612921	2613300	-	379	Mraheil et al	sRNA		+
rli107	2632700	2632770	-	70	Mraheil et al	sRNA	ATSS	+
anti2558	2635167	2637920	-	2753	Wurtzel et al	asRNA		+
rli108	2639710	2639789	-	79	Mraheil et al	sRNA	TSS	+
rli144	2640531	2640819	-	288	Wurtzel et al	sRNA		+	Downstream ORF
rli49	2660179	2660364	+	185	Toledo-Arana et al	sRNA		-
rli109	2694473	2694694	-	221	Mraheil et al	sRNA	TSS / ATSS	+
rli110	2730489	2730555	+	66	Mraheil et al	sRNA	ATSS	+
rli111	2736457	2736640	+	183	Mraheil et al	sRNA		+	very small transcript. Promotor and terminator.
anti2678	2749538	2750233	+	695	Wurtzel et al	asRNA		+	lasRNA anti2675-2679
ykoK	2765879	2766128	-	249		Riboswitch	TSS/Riboswitch	+
anti2700	2775644	2776486	-	842	Wurtzel et al	asRNA		+
rli112	2782958	2783221	+	263	Mraheil et al	sRNA		+	same locus as next
rli50	2782959	2783274	-	315	Toledo-Arana et al	sRNA		+	same locus as previous
SRP	2784206	2784775	-	569		sRNA		+
anti2717	2791967	2792980	+	1013	Wurtzel et al	asRNA		+	lasRNA anti2715-2719
rli145	2794580	2794741	-	161	Wurtzel et al	sRNA		+
anti2722	2797838	2798572	-	734	Wurtzel et al	asRNA		+
anti2745	2819860	2821587	-	1727	Wurtzel et al	asRNA		+
T-box13	2823222	2823485	-	263	Mraheil et al	Riboswitch	TSS/Riboswitch	+
anti2749	2824079	2824651	-	572	Wurtzel et al	asRNA		+
rli113	2839401	2839574	-	173	Mraheil et al	sRNA	TSS	+
rliI	2841962	2842200	-	238	Mandin et al	sRNA		+
rli114	2857244	2857320	-	76	Mraheil et al	sRNA	TSS	+
1color codes do not hold any additional information. Columns “strand”, “reference” and “recovered in this study” are color coded solely for better readability. Each color corresponds to a single value.
2first reference of sRNA at this locus
3original classification according to reference
4manual classification if changed: TSS=Transcription Start Site; ATSS=Alternative Transcription Start Site; Operon=sRNA in intergenic space between polycistronically transcribed genes
5sRNA was confirmed in this study=”+” ; was not recovered in this study=”-”
