# Supplementary material for: Ultra Deep Sequencing of Listeria monocytogenes sRNA Transcriptome Revealed New Antisense RNAs
Source: PLoS One. 2014 Feb 3;9(2):e83979. doi: 10.1371/journal.pone.0083979 (PMC3911899; doi:10.1371/journal.pone.0083979)
Supplement: Table S2 — List of newly identified sRNAs. (XLS) [file pone.0083979.s002.xls]

## Sheet: Sheet1
name	start	end	strand	length	auto-class1	manual-class2	comment	diff-expr M-value3
srna35	16086	16170	+	84		TSS
srna42	25018	25113	+	95	SENSE	PMR
srna53	49452	49580	+	128		TSS		-2.67267
srna75	59153	59203	-	50	ANTI	asRNA	antipurA / anti55
srna164	162240	162292	-	52	ANTI	TSS
srna207	202711	202815	-	104	ANTI	GAT
srna208	203138	203190	+	52	SENSE	TSS		2.13288
srna256	212892	212941	-	49	ANTI	POG		3.19758
LhrC-1	231883	231980	+	97				6.08808
LhrC-2	232020	232186	+	166				4.55771
LhrC-3	232257	232389	+	132				4.28861
srna334	242772	242820	+	48	SENSE	rRNA-Site		-2.9999
srna408	277633	277685	-	52	ANTI	asRNA	very little expression
srna436	296647	296732	+	85	SENSE	ATSS
srna446	309331	309370	+	39	ANTI	asRNA	anti281-285, starting at 305152
srna458	316402	316460	+	58	SENSE	ATSS		5.57385
srna476	330827	330923	+	96	SENSE	POG
anti0330_rli25	357496	357569	+	73	SENSE		low expression
rli25	357517	357572	-	55	ANTI		same as previous	-4.33448
rli26	388478	388568	-	90	ANTI		weak transcription
srna550	397805	397833	-	28	SENSE	POG
srna558	402145	402386	+	241	ANTI	GAT	same locus as next
srna559	402159	402207	-	48	SENSE	POG	same locus as previous
srna563	405685	405783	-	98	SENSE		strong peak at end of gene	-2.45503
srna570	412747	412819	+	72	ANTI;SENSE	GAT
srna604	428067	428162	+	95		TSS
rli27	434817	434929	+	112	ANTI
srna689	503060	503108	-	48	ANTI	asRNA	anti466
rli28-rli29	507085	507415	-	330			massive transcription in both directions
srna714	511699	511886	+	187		TSS
srna716	515069	515101	-	32	ANTI
srna728	531661	531759	+	98	SENSE	POG + ATSS
rli30	540656	540769	-	113	ANTI	POG
srna786	552668	552732	-	64	SENSE	POG + ATSS
srna791	553709	553792	+	83	SENSE	POG + ATSS
srna812	557505	557559	-	54	ANTI	asRNA
srna816	557684	557737	-	53	ANTI	asRNA
srna829	563146	563240	+	94	SENSE	POG
srna968	643801	643850	+	49	ANTI	asRNA	anti604; only extracellular; weak signal	5.88395
srna1034	688758	688816	-	58	ANTI	GAT		3.73659
anti0647-2-anti0647-1	689530	689853	+	323	ANTI;3PRIME	GAT
srna1038	690006	690177	+	171	SENSE	POG		4.125
anti0648	690207	690350	-	143	ANTI	GAT
srna1105	712361	712448	-	87	ANTI	asRNA	antiFliQ flagellum apparatus Very long asRNA. Found previously in Wurtzel et al	5.40442
srna1183	781166	781194	+	28	SENSE	POG
srna1197	804182	804251	-	69	ANTI	TSS
srna1231	819624	819708	-	84	ANTI	TSS/asRNA	TSS of gene in opposite direction
srna1238	821413	821466	+	53	ANTI	POG + GAT
rli36	859438	859521	-	83	ANTI
srna1303	869597	869678	+	81	SENSE	POG
srna1405	929242	929298	-	56	ANTI	asRNA
srna1411	933051	933104	+	53	SENSE	POG
srna1415	940018	940071	+	53	SENSE	tRNA pTSS		-2.13165
srna1416	940079	940175	+	96		tRNA		-4.84538
srna1448	970538	970697	-	159		-
srna1478	978780	978867	+	87	ANTI	GAT
srna1480	978909	978957	+	48	ANTI	TSS		-2.95918
LhrC-5	981620	981717	+	97	ANTI;3PRIME	GAT		5.47142
srna1560	999847	999906	-	59	ANTI	POG
srna1585	1020224	1020295	+	71	SENSE	asRNA
srna1608	1027694	1027754	+	60	ANTI			5.53478
srna1619	1030239	1030300	+	61	SENSE	POG + ATSS
srna1636	1038703	1038845	+	142		TSS
srna1657	1042451	1042501	-	50	ANTI	GAT		-2.45726
srna1684	1067749	1067797	-	48	ANTI;SENSE
srna1693	1077749	1077885	+	136	ANTI	GAT	overlap from previous genes
srna1696	1078618	1078973	+	355		TSS
rli84	1093905	1093962	+	57		TSS
srna1763	1130581	1130713	-	132	ANTI;3PRIME	GAT
srna1772	1132812	1132999	-	187		TSS
rli125	1154412	1154638	-	226			might be a new gene.
srna1789	1160947	1161032	+	85	SENSE	POG
srna1790	1164128	1164242	+	114	ANTI	TSS
srna1819	1195625	1195673	+	48	SENSE	POG + ATSS
srna1851	1239755	1239788	-	33	ANTI;3PRIME
srna1865	1249217	1249265	+	48	SENSE	POG		3.60534
anti1236	1263615	1263663	-	48	ANTI;SENSE	TSS
srna1925	1274967	1275053	+	86	SENSE	ATSS
rli40	1275625	1275734	-	109
srna1936	1283416	1283493	-	77	ANTI;SENSE
srna1961	1293192	1293241	+	49	SENSE	POG + ATSS
srna1967	1297672	1297817	+	145		TSS
srna2061	1333911	1334006	+	95		TSS
srna2175	1372813	1372937	+	124		TSS
rli42	1399411	1399618	-	207	ANTI
srna2261	1409201	1409286	+	85	SENSE	POG + ATSS
srna2279	1426590	1426711	+	121		TSS
srna2303	1446981	1447012	+	31	ANTI
srna2334	1460647	1460753	-	106	SENSE	POG
anti1461	1495269	1495331	+	62	ANTI;SENSE	GAT
srna2470	1513843	1513914	+	71	ANTI	TSS		-2.1821
srna2552	1546486	1546534	+	48	ANTI	asRNA
srna2687	1622374	1622407	+	33	ANTI	asRNA		2.40436
rli58	1639965	1640024	-	59		EOT
T-box09	1676836	1676916	-	80		TSS	riboswitch	-3.42579
srna2791	1680927	1680957	+	30	SENSE	POG
srna2807	1684107	1684267	-	160		POG + ATSS
srna2846	1705581	1705634	+	53	ANTI	asRNA	anti1655/1656, partly identified by Wurtzl et al // anti1656
srna2900	1742465	1742605	-	140		tRNA		-2.67136
srna2919	1747139	1747232	-	93	SENSE	POG		-3.08381
srna2970	1756858	1756906	-	48		TSS / ATSS
srna3101	1819010	1819109	+	99	SENSE	POG + ATSS		5.81398
srna3106	1820034	1820082	+	48	ANTI	asRNA	also identified by Wurtzel et al
srna3173	1840033	1840091	-	58	SENSE		massive peak on gene. Specific mapping was confirmed manually
rli43	1861546	1861601	-	55
srna3218	1862583	1862632	+	49	SENSE	POG + ATSS
srna3383	1943427	1943477	-	50	SENSE	POG + ATSS
srna3438	1964077	1964153	-	76	ANTI	GAT	overlapping antisense
srna3500	1984829	1984877	+	48	SENSE	POG + ATSS
srna3521	2008840	2008873	+	33			antisense and sense transcription, = rli130 anti1934	-2.59873
FMN	2020461	2020623	-	162		TSS	long UTR; riboswitch
rli44	2039088	2039316	+	228
rli60	2054111	2054160	+	49		TSS	maybe new gene from pos. 2054247
srna3689	2125835	2125883	+	48	ANTI	asRNA
srna3722	2132582	2132758	+	176	SENSE	POG
rli46	2154776	2154942	-	166			same locus as next
rli45	2154781	2154871	+	90			same locus as previous
anti2095	2174998	2175046	+	48	ANTI
srna3827	2186409	2186535	+	126	ANTI;3PRIME	EOT
srna3830	2186912	2187025	+	113	SENSE	asRNA	anti2106
srna3859	2213928	2213976	+	48	ANTI	asRNA	anti2130
srna3887	2233652	2233781	-	129	ANTI;3PRIME	asRNA	anti2148
rli136	2286237	2286577	-	340			long 5'UTR overlapping as ANTI
srna4025	2314018	2314047	+	29	ANTI	asRNA	small; only intracellular; anti2224	3.88566
srna4039	2315763	2315820	+	57	ANTI	asRNA	has sigma factor; only Intracellular; antifumC/2225	3.52479
srna4073	2323234	2323263	-	29	ANTI	GAT
srna4093	2338439	2338468	-	29	ANTI
srna4137	2347855	2347883	+	28	ANTI	GAT
anti2263	2350007	2350166	-	159	ANTI	GAT
srna4165	2353353	2353390	-	37	SENSE	POG + ATSS		2.59641
rli98	2361257	2361307	+	50	ANTI		long 5'UTR overlapping as ANTI; maybe gene from position 2361435
rli99	2395163	2395319	+	156	ANTI		maybe new Gene from 2395066	5.25044
srna4249	2397071	2397337	-	266
srna4251	2397278	2397307	+	29	ANTI	asRNA	identified by Wurtzel et al.	6.22351
srna4264	2400131	2400197	-	66	ANTI	asRNA	anti2331; small peak
srna4295	2408506	2408538	+	32	ANTI;3PRIME	EOT
srna4338	2437327	2437422	-	95		tRNA
srna4360	2445029	2445120	+	91	ANTI	asRNA	anti2368 (7,8-dihydro-8-oxoguanin-triphosphatase); anti2367 (glucose-6-p-isomerase); starts at 2445704; KEGG lmo2367	-3.4317
srna4390	2452424	2452475	+	51	ANTI	EOT
rli101	2452911	2453039	-	128	ANTI
srna4398	2454760	2454790	-	30	ANTI	asRNA	anti2378 (Na+ H+ antiporter)
srna4409	2456753	2456803	+	50	SENSE	POG + ATSS		5.59848
srna4478	2475201	2475270	-	69	SENSE	POG + ATSS		4.91351
srna4483	2477432	2477515	+	83	SENSE	GAT
srna4548	2497873	2497927	+	54	ANTI	GAT	same locus as next; also found by Wurtzel et al.
srna4549	2498134	2498163	+	29	ANTI		same locus as previous
srna4579	2506561	2506689	-	128	ANTI	asRNA	overlapping 5'UTR
srna4581	2506759	2506857	+	98	ANTI;3PRIME	EOT / ATSS / POG
ssrA	2510017	2510125	-	108				-4.6194
rli142	2569573	2569644	+	71	ANTI
srna4692	2603292	2603344	-	52	SENSE	POG + ATSS
srna4742	2612145	2612254	-	109		POG
srna4806	2637622	2637695	-	73	ANTI	asRNA	anti2558 / ami (peptidoglycan / envelope stuff; amidase); already known
srna4851	2668836	2668885	+	49	ANTI	Riboswitch	long UTR; riboswitch. TBox annotation
srna4930	2703178	2703233	+	55	ANTI		anti2628 /rpsS (S19 ribosomal protein)
srna4942	2707191	2707255	-	64
anti2678	2748538	2748756	-	218	ANTI;3PRIME	GAT
srna4999	2750656	2750755	+	99	ANTI	GAT
rli50	2782979	2783053	-	74				-1.76207
srna5050	2783532	2783671	-	139	SENSE
srna5057	2789095	2789128	+	33	ANTI	GAT
srna5107	2816770	2816818	-	48	SENSE	POG + ATSS
srna5109	2817247	2817322	-	75	SENSE	POG + ATSS		3.33468
srna5180	2841698	2841749	-	51	SENSE	POG + ATSS
rliI	2842151	2842199	-	48			overlapping 5'UTR
srna5211	2911289	2911456	-	167		TSS
srna5215	2913725	2913869	-	144		TSS
srna5227	2916259	2916350	+	91		TSS
srna5239	2919026	2919096	-	70	SENSE	POG + ATSS
srna5241	2919187	2919237	-	50	SENSE	TSS
srna5249	2930122	2930210	+	88	SENSE	POG
srna5274	2941358	2941441	-	83	SENSE
1automatic classification of sRNA at this locus. see suppl. file S3 for detailes on each class
2manual classification of sRNA at this locus. See the following legend for explanation
3 M= log2(fold-change); p-value <0.1
asRNA	antisense RNA
TSS	Transcription Start Site
ATTS	Alternative Transcription Start Site			possible second TSS for downstream gene
POG	Peak On Gene			pile up of reads on a otherwise weakly transcribed gene
GAT	General Antisense Transcription			lowly transcribed region antisense of annotated gene
EOT	End Of (gene) Transcript			pile up of reads downstream of an annotated gene. possibly 3' terminus of primary transcript.
sRNAs marked red were removed from the final set of sRNAs after manual inspection of pileups.
sRNAs marked green represent candidated of particular intrest.
differential expression marked in blue means, overexpressed intracellularly
differential expression marked in blue means, overexpressed extracellularly
