# Supplementary material for: Ultra Deep Sequencing of Listeria monocytogenes sRNA Transcriptome Revealed New Antisense RNAs
Source: PLoS One. 2014 Feb 3;9(2):e83979. doi: 10.1371/journal.pone.0083979 (PMC3911899; doi:10.1371/journal.pone.0083979)
Supplement: Table S4 — Reads count summary of experimental transcriptome data. (XLS) [file pone.0083979.s004.xls]

## Sheet: Sheet1
fraction	Total	Passed	% passed	Mapped	% mapped	% mouse*
IS	5070239	3468953	68,42%	100744	0.0290416	0
IM	3920877	2764010	70,49%	166823	0.0603554	0.0006
IL	268104	222490	82,99%	98864	0.444353	0.0011
ES	5156596	3397035	65,88%	655505	0.192964	0
EM	4056346	3078936	75,90%	408641	0.132721	0
EL	2636525	2136299	81,03%	1509730	0.706704	0.0001
total	21108687	15067723	71,38%	2940307	0.195139	0.0018
Read counts before and after applying the quality filter. Given for each of the two conditions:
I = intracellular and E = extracellular and the three size fractions:
S = x < 40nt, M = 40nt < x < 150nt and L = 150nt < x.
Also given are the percentages of retained reads and the sum over all datasets.
*sampled reads mapped to mouse genome
